# Supplementary material for: Female and male mouse lung group 2 innate lymphoid cells differ in gene expression profiles and cytokine production
Source: PLoS One. 2019 Mar 26;14(3):e0214286. doi: 10.1371/journal.pone.0214286 (PMC6435236; doi:10.1371/journal.pone.0214286)
Supplement: S1 Table — (XLS) [file pone.0214286.s004.xls]

## Sheet: Sheet1
S1 Table. Differentially expressed genes between male and female lung ILC2s (selection criteria: >2 fold difference, shown in the order of greatest to smallest difference). Expression levels are in log2 scale.
Naïve						IL-33
Higer in Male			Higher in Female			Higer in Male			Higher in Female
Gene name	Expression level		Gene name	Expression level		Gene name	Expression level		Gene name	Expression level
	Female	Male		Female	Male		Female	Male		Female	Male
Eif2s3y	2.91657	7.25998	Xist	11.1866	4.16958	Eif2s3y	3.30742	8.43581	Xist	11.7474	4.25185
Sly	3.204	7.14689	RepA transcript	9.78429	4.22723	Ddx3y	3.74199	7.94548	RepA transcript	9.81101	3.76895
Ddx3y	3.53077	7.18027	Etohi1	4.77892	2.87819	Kdm5d	2.9433	6.59041	Mir3066	5.02321	2.94798
Astx	4.84068	8.23587	Decr2	6.55181	4.68536	Uty	4.01798	7.64186	Mcpt2	4.56632	2.52711
Srsy	4.57402	7.73394	Pcsk1	8.88434	7.02137	Popdc3	4.52966	6.96895	Olfr485	4.27206	2.4558
Uty	3.46029	6.3224	Slc35g1	6.62568	4.81857	Vmn1r39	2.04092	4.05158	Hist1h4m	4.52497	2.79102
Olfr1170	5.27926	7.89715	Tdpoz2	7.10906	5.32132	Olfr894	2.2036	3.95062	Mir103-2	5.57879	3.92106
Mir872	2.83694	5.16759	Olfr344	5.63506	3.98834	Bves	4.22783	5.9688	Vmn1r129	4.57681	2.98618
Kdm5d	3.5441	5.84673	Mir5121	6.93584	5.3292	Olfr1173	1.76778	3.32439	Pdf	6.12576	4.64521
Olfr1239	3.09312	5.22264	Hist1h4m	3.89127	2.33464	Snora69	6.05085	7.50405	Hist2h3b	7.99797	6.52871
Traj40	2.37359	4.45627	Trav7d-3	4.66719	3.11265	n-R5s27	2.27817	3.73115	Cdh17	5.69219	4.28524
Olfr787	1.91305	3.9931	Mir1949	4.61517	3.07009	Kcna4	4.00254	5.43266	Ifi44	6.44687	5.09806
Ccl3	5.5543	7.62723	Akr1e1	7.13138	5.62321	Swsap1	5.15267	6.51934	Zfp119b	4.92923	3.6399
Rnu73b	4.17844	6.2086	Emp1	6.77548	5.28208	Sly	2.80585	4.15507	Traj38	3.73453	2.46506
Olfr493	2.73329	4.7526	Cpa3	8.58244	7.09443	Sptssb	4.01394	5.3448	Dmxl2	7.90121	6.65021
Olfr1424	3.78245	5.79998	Phxr1	7.37533	5.91295	Astx	3.8436	5.13781	Igfbp7	8.3936	7.14593
Trav7-2	1.39104	3.35108	Olfr709-ps1	3.49944	2.08316	n-R5s41	2.9305	4.18833	Mir743	3.98419	2.75606
Vmn1r86	2.23848	4.18736	Xrcc4	5.10468	3.70113	Trgj1	4.51934	5.70822	Mir30b	4.13983	2.98288
Olfr485	6.40714	8.32692	Slc27a6	7.29161	5.88878	Mir19a	5.00494	6.18217	Snord110	5.35708	4.20822
Olfr1406	1.97068	3.88964	Mir340	4.19741	2.81326	Olfr1200	3.0714	4.24611	Ffar4	5.45255	4.31291
Igkv4-57-1	3.51894	5.40748	Tgtp2	4.87017	3.50141	Slamf6	4.2144	5.33074	Mir130a	3.93901	2.82657
Traj34	2.53553	4.40236	Dtd2	7.61919	6.26477	Scgb1a1	4.55159	5.6593	Olfr611	3.36233	2.25615
Astx2	1.63912	3.40782	Olfr1263	2.89488	1.54509	St3gal5	5.74066	6.82702	Traj34	2.89101	1.79649
Olfr166	4.47187	6.21135	Mir3066	3.79686	2.46796	Dgat2	8.11381	9.18332	Cd63	7.75681	6.66917
Olfr1504	3.42761	5.1601	Apol11a	3.92972	2.63029	Ighv1-34	2.70986	3.76758	Olfr881	3.39762	2.31099
Olfr402	2.76128	4.48944	Serpinb2	4.58213	3.30719	Astx2	2.50782	3.56279	Olfr687	4.10137	3.01802
Defb5	4.07161	5.76163	Traj56	2.65393	1.40585	n-R5s60	2.2922	3.31621	Havcr2	6.6386	5.56632
Olfr1251	3.19516	4.88371	Cmpk2	6.36187	5.12639	Hist1h4m	2.39335	3.3987	Slc9a7	5.93645	4.87495
Neb	5.03878	6.71956	Mir677	4.91507	3.68034				Unc93a	5.58266	4.54397
Tas2r110	3.04973	4.73037	Snora69	5.86248	4.6285				Scarna10	5.37317	4.34303
Olfr893	3.16568	4.84389	Nqo2	6.26559	5.0446				Crabp2	7.26298	6.23456
Olfr507	4.41875	6.09248	Hist1h2bg	5.61363	4.40037				Mir5123	8.46764	7.44144
Traj36	2.59158	4.21386	Trbj2-2	5.26741	4.06115				Il5	9.62793	8.61093
Vmn1r57	4.70847	6.32895	Olfr1322	6.56356	5.37845
Olfr866	2.3618	3.97047	Efcab7	5.73707	4.55674
Igkv4-78	6.01493	7.61816	Mbip	7.51244	6.33419
Snord4a	5.91604	7.48426	Snord45b	3.47631	2.30421
Olfr775	3.28679	4.83434	Oog1	3.2321	2.07557
Olfr1280	1.94125	3.48216	Ecm1	6.94966	5.79893
Mir101c	7.16005	8.69874	Slc25a46	7.45016	6.30493
Ces2c	2.82032	4.35868	Mir1948	4.0059	2.86655
Vmn1r129	6.09905	7.63009	Olfr177	3.90158	2.76799
Olfr902	3.08592	4.6093	Mc5r	5.92325	4.79787
Olfr780	3.39659	4.90435	Cypt15	3.32877	2.20387
Mir3094	1.9088	3.40593	Slitrk6	5.7926	4.66957
Olfr731	4.86114	6.3554	Trav14d-3-dv8	3.95317	2.83494
Vmn1r39	2.7546	4.23198	Mir1947	3.22232	2.1055
Olfr572	2.54087	3.99445	Suv39h2	3.99499	2.87948
Olfr986	2.91653	4.35919	Pbdc1	5.61275	4.49958
Tas2r125	2.08698	3.52293	Rnf13	7.31809	6.21019
Olfr330	2.03914	3.47336	Mir5123	5.77012	4.66685
Mir465	1.90001	3.32537	Vmn2r9	4.06747	2.96744
Olfr618	3.41936	4.84016	Olfr1302	3.16155	2.06858
Olfr1254	3.74691	5.1261	Trbv29	3.92339	2.83296
Mir361	4.5309	5.92059	Dph5	7.40515	6.31561
Olfr1152	3.74691	5.1261	Defb3	4.37276	3.28364
Olfr202	1.71786	3.08578	Aqp11	5.28013	4.1915
Olfr773	3.93279	5.29524	Moxd1	6.80827	5.7219
Vmn1r3	3.00285	4.35188	Aldh2	5.7833	4.7066
Ccr9	4.44307	5.78994	Scarna6	6.29944	5.22611
Prnp	5.9429	7.28762	Tmem199	6.44287	5.3763
Ube2v2	5.01867	6.36189	Zfp119a	4.52041	3.45588
n-R5s32	2.46309	3.79156	Mir669d	3.91277	2.84954
V1rd18	3.34329	4.67102	Lck	7.49323	6.43022
Olfr948	3.83215	5.15655	Olfr857	3.89812	2.84643
Olfr385	3.34266	4.66535	Pggt1b	6.16775	5.12893
Olfr99	3.12136	4.43519	Dzip1	6.33156	5.29799
Ear1	3.90747	5.21958	Mir323	2.65625	1.63056
Fpr-rs6	1.38706	2.69802	Pcgf1	7.426	6.40089
Srsx	4.60733	5.90816	Olfr299	3.40443	2.38135
Gp49a	6.75542	8.05335	Reck	5.69615	4.67369
Igkv10-96	3.31863	4.6026	Gnb4	6.90062	5.88339
Olfr508	4.31564	5.59072	n-R5s54	8.191	7.17456
Tas2r108	4.18084	5.45578	Ap3s2	6.40106	5.38988
Olfr224	2.73211	4.00503	Ebag9	6.07259	5.06287
Popdc3	4.00415	5.27632	Otud1	7.26491	6.25544
Olfr419	4.19049	5.46106	Akr1c13	7.65409	6.64791
Krtap19-9a	2.13452	3.40345	Amz2	6.8017	5.797
Ighv12-3	5.03969	6.3053	Efcc1	6.69042	5.68867
Mir23a	6.06998	7.33478	Ppp3cc	8.05989	7.05873
n-R5s198	1.47337	2.73737
Vmn1r12	2.50132	3.76106
Olfr1385	2.58407	3.84297
Olfr1312	2.92265	4.16451
Vmn1r79	5.12974	6.36349
Hist1h3c	1.68359	2.90603
Olfr767	3.41937	4.63088
Trbj1-3	5.35336	6.55391
Pla2g10os	7.21257	8.41007
Olfr883	5.28613	6.4813
Igkv5-43	2.31009	3.50047
Vmn1r203	2.28704	3.47356
Olfr907	4.25532	5.43981
Fbxw28	1.90311	3.08593
Igkv3-7	1.99443	3.17213
Acrv1	4.11158	5.28452
Mir3535	3.19776	4.37012
Cyp4a10	2.02602	3.19756
Olfr435	3.82188	4.98818
Trav13d-4	3.93649	5.09932
Olfr790	2.46438	3.62595
Olfr1307	3.67772	4.83888
Tctex1d2	4.89644	6.04864
Igkv4-73	6.21927	7.37132
Olfr304	5.27736	6.42886
Mir125b-2	2.20932	3.3548
Olfr452	4.5736	5.71819
Hbb-bt	1.99743	3.13377
Astx6	2.49251	3.62396
Igkv1-110	2.54403	3.67253
Traj30	2.83942	3.96461
Mir5104	3.11171	4.23566
Vmn1r168	5.04061	6.16449
Olfr206	1.86292	2.98664
Igkv4-70	6.00233	7.12401
Mir365-1	3.18489	4.30625
Olfr1168	2.56188	3.67862
Bves	4.51746	5.62786
Olfr589	4.01464	5.12173
Snord19	3.70722	4.81188
Igkv12-44	4.01705	5.11823
Defb10	2.13547	3.23535
Mir465c-1	2.94613	4.03517
n-R5s71	3.14066	4.22859
Dnajb3	4.30873	5.3937
Olfr298	2.99993	4.08455
Mcpt8	4.27511	5.35845
Cd3d	4.2463	5.32722
Olfr669	3.14775	4.22144
Scd2	6.82883	7.90205
Olfr478	3.53848	4.6067
Olfr742	2.76347	3.82737
Dgat2	5.02975	6.08936
Olfr1061	3.95606	5.01458
Olfr1313	3.33091	4.38499
Lce1i	1.94475	2.9956
Olfr1297	3.25078	4.29608
Mir301	2.10431	3.14743
C2	4.6118	5.64957
mt-Ts2	2.67956	3.71497
Olfr338	3.92109	4.95344
Trav7-4	2.18189	3.2142
Vmn2r19	2.51855	3.55016
Tmem108	3.50305	4.53287
Vmn1r227	3.75589	4.78469
Olfr1132	3.76507	4.79235
Mrgprb1	2.62802	3.65035
Olfr1480	4.7857	5.80584
Olfr811	4.168	5.18706
Vmn1r114	4.92063	5.93954
Vmn1r127	6.13409	7.14864
Vmn1r189	1.4287	2.44319
Traj51	4.78284	5.79665
Klhdc2	5.56186	6.57426
Vmn2r69	1.77889	2.79056
Olfr666	4.21261	5.22191
Olfr1316	2.31998	3.32666
Olfr539	3.77614	4.78202
Tnpo3	3.66383	4.66774
mt-Ts2	2.9523	3.9561
Olfr118	1.86809	2.87175
Adh1	3.78748	4.79043
Vmn1r104	6.01919	7.02196
