# Supplementary material for: Female and male mouse lung group 2 innate lymphoid cells differ in gene expression profiles and cytokine production
Source: PLoS One. 2019 Mar 26;14(3):e0214286. doi: 10.1371/journal.pone.0214286 (PMC6435236; doi:10.1371/journal.pone.0214286)
Supplement: S2 Table — (XLS) [file pone.0214286.s005.xls]

## Sheet: Sheet1
S2 Table. Genes in the leading edge subset of the gene set shown in Fig 3 F. Expression levels are in log2 scale.
Gene name	Female	Male
Lck	7.49323	6.43022
Car5b	6.28476	5.33408
Manea	6.13425	5.19468
Cmc1	6.7115	5.82983
Zc2hc1a	5.59708	4.78417
Pdcl3	7.47142	6.74385
Ubtd1	5.85306	5.13879
Rhoc	7.13755	6.43792
Lat2	6.94485	6.27131
Lgals1	11.7533	11.0935
Rab28	6.08351	5.45734
S100a6	11.1293	10.52
Sdccag8	5.83785	5.23307
Vti1b	7.49264	6.90026
Acat1	7.4352	6.84661
Phf8	6.28006	5.69392
Creb3l1	5.81208	5.22732
Basp1	7.52727	6.94948
Tgds	4.77417	4.19821
Fundc1	3.93071	3.35552
Map2k5	7.29495	6.72021
Dnajc10	6.87307	6.32167
Ndufb3	7.18491	6.641
Dhrs1	7.41209	6.86988
Ggh	7.21335	6.6766
Riok3	7.66354	7.12876
Flot2	6.54955	6.01529
Arhgap18	7.53471	7.00159
Atox1	8.43834	7.90865
Adssl1	6.13345	5.63928
Mgrn1	7.12161	6.63552
Coa3	7.36859	6.89543
Smim11	8.94145	8.47261
Dnajc12	5.79531	5.35534
Pkp3	6.42444	5.99032
Ift80	4.73446	4.3013
Fxyd5	9.16045	8.74311
Dnajc18	5.47989	5.06738
Exoc6b	7.57945	7.1678
Fra10ac1	6.17052	5.76246
Syap1	6.87956	6.48346
Cers4	8.50229	8.11859
S100a13	9.55605	9.17609
Gbe1	5.4033	5.02582
Ap4b1	6.79505	6.42149
Rab32	4.91039	4.53704
Chmp5	8.57597	8.20297
Rnf43	5.50428	5.13805
Arpc5	9.79219	9.50868
C1galt1	5.59708	5.23934
Pkp2	3.88482	3.5309
Nudt2	5.49791	5.15218
Fam134b	7.90423	7.5608
Sesn3	6.50697	6.16875
Ubash3a	5.96415	5.63047
Sgk1	6.00889	5.68547
Abcb9	6.2404	5.91717
Aim1	7.30723	6.98633
Rps11	6.21851	5.90431
Emc2	8.33596	8.02692
Sla2	7.64629	7.33992
Sgpp1	5.97804	5.67671
Ccdc101	8.07546	7.77475
Dpy30	5.27422	4.97664
Kifap3	4.89093	4.59529
Ywhah	6.88985	6.59809
Tmem9b	7.35747	7.06704
Abhd5	6.20931	5.92551
Ofd1	5.82123	5.5391
Rab1b	7.95701	7.67753
Rasgrp1	8.50659	8.22952
Dsel	5.59127	5.32099
Oaz2	8.00806	7.74357
Cwf19l2	5.95938	5.69681
Cog5	7.33485	7.07651
Lrpap1	6.33815	6.08309
Mllt3	8.33279	8.07802
Tbrg1	8.19434	7.94533
Etfa	8.46934	8.22069
Lats2	5.60526	5.3706
Dgkz	7.12225	6.89095
Clcc1	5.63977	5.40876
Ndufa7	6.49165	6.26398
Fndc4	4.93805	4.71094
Expression levels are in log2 scale.
