# Supplementary material for: Female and male mouse lung group 2 innate lymphoid cells differ in gene expression profiles and cytokine production
Source: PLoS One. 2019 Mar 26;14(3):e0214286. doi: 10.1371/journal.pone.0214286 (PMC6435236; doi:10.1371/journal.pone.0214286)
Supplement: S3 Table — (XLSX) [file pone.0214286.s006.xlsx]

## Sheet: Sheet1
S3 Table. Genes that form the protein metabolic process cluster in the Cytoscape analyses (Fig 3 G). Expression levels are in log2 scale.
Gene Name	Expression levels (log2)		Fold difference	P value
	Female	Male
Xist	11.1866	4.16958	129.521	1.27398e-05
Decr2	6.55181	4.68536	3.64634	0.0190932
Pcsk1	8.88434	7.02137	3.63756	0.00253336
Akr1e1	7.13138	5.62321	2.84449	0.00544296
Cpa3	8.58244	7.09443	2.80501	0.0097675
Xrcc4	5.10468	3.70113	2.64552	0.0131439
Slc27a6	7.29161	5.88878	2.6442	0.0139232
Cmpk2	6.36187	5.12639	2.3546	0.0360046
Nqo2	6.26559	5.0446	2.33108	0.0152571
Ecm1	6.94966	5.79893	2.22026	0.0128884
Suv39h2	3.99499	2.87948	2.16671	0.0174345
Dph5	7.40515	6.31561	2.12807	0.0402604
Lck	7.49323	6.43022	2.08928	0.00439068
Dzip1	6.33156	5.29799	2.04708	0.0367698
Pcgf1	7.426	6.40089	2.03512	0.0166968
Reck	5.69615	4.67369	2.03137	0.0336993
Akr1c13	7.65409	6.64791	2.00858	0.0323531
Stab2	10.2399	9.28589	1.93724	0.000557094
Car5b	6.28476	5.33408	1.93278	0.039439
Bpgm	5.50741	4.56357	1.92364	0.0198839
Pfdn1	6.87787	5.93408	1.92357	0.00519997
Anxa1	8.86091	7.91818	1.92217	0.0190571
Enox2	6.43225	5.49566	1.914	0.0180067
Pigv	6.51811	5.5838	1.91096	0.0138252
Acy1	5.39992	4.47321	1.90094	0.00446611
Vopp1	7.08558	6.1851	1.86669	0.0297691
Paip2b	4.90991	4.0262	1.84512	0.0284009
Lig4	6.34186	5.50861	1.78169	0.0497079
Usp28	5.10061	4.27374	1.77383	0.0334503
Kdm6a	8.86711	8.04628	1.76642	0.046191
Mrpl44	5.75982	4.93908	1.76632	0.038427
Fdx1	5.92689	5.11791	1.75196	0.0232022
Fbxo6	6.71558	5.91027	1.74752	0.0135431
Sult2b1	4.84591	4.0459	1.74111	0.024235
Acaa2	8.57496	7.77948	1.73565	0.0255883
Impad1	4.30986	3.51723	1.73222	0.0286
Galnt6	7.24885	6.4799	1.70403	0.0312358
Dnajc27	5.87006	5.10576	1.69855	0.0387018
Slc9a9	8.81231	8.05152	1.69443	0.0134185
Lgals3	6.368	5.61134	1.68957	0.0315676
Ing5	6.34243	5.59057	1.68396	0.0250675
St6gal1	7.29813	6.55933	1.66879	0.0448734
Nfic	6.38068	5.64199	1.66865	0.00232262
Slc26a2	6.54659	5.80875	1.66768	0.00154956
Tgfbr3	5.07359	4.33963	1.6632	0.0252907
Pdcl3	7.47142	6.74385	1.65584	0.0196571
Rps15	3.83547	3.11248	1.6506	0.0284141
Chaf1b	7.26071	6.53963	1.64842	0.000795305
Ctse	7.82152	7.10069	1.64813	0.0305374
Dnase2a	6.04592	5.32657	1.64644	0.0169257
Faim	6.88131	6.16398	1.64414	0.0204195
Ext1	7.04563	6.33077	1.64132	0.025106
Thy1	7.89873	7.18513	1.63989	0.0389567
Bag4	6.02966	5.31844	1.63718	0.0498795
Lcorl	5.4081	4.69836	1.63551	0.0483864
Nupl2	4.96301	4.25796	1.6302	0.0108872
Vdr	5.44893	4.74792	1.62565	0.0469977
Jrkl	5.16463	4.47107	1.61728	0.0115886
Fastkd3	6.2757	5.58313	1.61617	0.00263223
Fbxw8	6.13718	5.44662	1.61391	0.00649302
Map3k12	5.20539	4.51628	1.61228	0.0295635
Pdgfb	4.53594	3.84972	1.60906	0.0078852
Nova1	4.67473	3.98877	1.60877	0.0295319
Arfrp1	8.26255	7.5766	1.60876	0.0405708
Srf	6.62904	5.94546	1.60611	0.0371749
Olfr473	2.97933	2.29736	1.60434	0.00952329
Lsm1	5.57463	4.89377	1.60309	0.00472626
Tnf	9.13014	8.44936	1.60301	0.0438114
Polr1e	5.58663	4.90933	1.59915	0.00614755
Ict1	6.85248	6.17562	1.59866	0.0258907
Lat2	6.94485	6.27131	1.59498	0.0347315
Irak3	7.5575	6.88495	1.59389	0.0217766
Ascl3	3.58154	2.91187	1.59072	0.0456057
Pcdh7	3.47489	2.8079	1.58775	0.0442622
Ndufv3	6.55583	5.89015	1.58631	0.0026327
Trmt5	6.04476	5.38118	1.58401	0.0259207
Pygl	6.47815	5.81487	1.58368	0.0287761
Qrsl1	6.17436	5.51116	1.58359	0.047939
Polr2k	6.52658	5.86499	1.58183	0.0169728
Hk2	5.0415	4.38019	1.58152	0.00303629
Lgals1	11.7533	11.0935	1.57992	0.0252548
Tlr4	4.53472	3.88386	1.5701	0.0432622
Mfsd6	7.34454	6.70308	1.55991	0.0325913
Mrpl13	7.3767	6.737	1.55801	0.0129635
Cd2ap	7.20597	6.56695	1.55727	0.0143705
Hsd11b1	5.98433	5.34765	1.55474	0.0121648
Lhpp	5.40539	4.76964	1.55375	6.84145e-05
Arhgap32	6.89761	6.2631	1.55241	0.0153174
Cntn1	8.90248	8.2683	1.55205	0.0289242
Kcnip3	5.25003	4.61651	1.55134	0.0024835
Alg5	9.06634	8.43454	1.54949	0.0271541
Alg6	3.97603	3.34436	1.54936	0.0498408
Mtrr	5.92149	5.28983	1.54935	0.0388754
Med28	6.81107	6.18614	1.54213	0.0153699
Med9	5.63237	5.01073	1.53862	0.0441397
Adat2	5.51969	4.90077	1.53573	0.0370105
Ehd4	6.08606	5.47055	1.53211	0.029462
Dio3	3.4011	2.78691	1.5307	0.0320848
Maml3	4.82934	4.21644	1.52932	0.0369158
Dlg4	5.98132	5.36934	1.52835	0.048718
S100a6	11.1293	10.52	1.52556	0.00565763
Anxa5	8.50058	7.89347	1.5232	0.0386299
Ndufaf4	6.98536	6.37853	1.5229	0.0183704
Cutc	5.47509	4.86938	1.52173	0.0152231
Sirt6	6.26515	5.66612	1.5147	0.006319
Rbl1	7.17633	6.58418	1.5075	0.0365975
Suclg1	8.56527	7.97323	1.50738	0.0158153
Gtf3a	8.05977	7.46791	1.50718	0.0073392
Mrpl10	6.74015	6.14879	1.50667	0.00922722
Acat1	7.4352	6.84661	1.50377	0.0250144
Sytl1	6.08364	5.49889	1.49978	0.0203376
Sec11a	8.67864	8.0942	1.49945	0.011146
Hdac5	6.62399	6.03965	1.49934	0.0188069
Rgs10	6.09404	5.51362	1.49529	0.00160476
Apba3	5.34746	4.77111	1.49107	0.0196373
Rcan3	5.78779	5.21174	1.49076	0.0303581
Srp14	7.89828	7.32253	1.49045	0.0250235
Olfr368	4.65997	4.0853	1.48934	0.0197316
Bace2	6.02994	5.4555	1.4891	0.0306432
Kdm5c	7.14261	6.5726	1.48453	0.0498951
Yars	5.60217	5.0322	1.48449	0.0408076
Tbc1d4	5.1541	4.58582	1.48275	0.0264089
Adra1b	4.91784	4.3504	1.48189	0.0356581
Papss2	5.42028	4.8543	1.48039	0.0477071
Pctp	6.26574	5.70083	1.4793	0.0482732
Cask	5.43999	4.87719	1.47713	0.0423417
Car8	5.08904	4.52839	1.47493	0.000221465
Unc5a	5.76462	5.20499	1.47389	0.00885042
Slc25a39	6.76463	6.20515	1.47373	0.0355623
Rasa4	5.74774	5.18914	1.47284	0.0191129
Eif2a	6.36976	5.81238	1.4716	0.00745734
Myl6b	5.19597	4.63898	1.4712	0.0439061
Tuba8	8.03863	7.48453	1.46825	0.0437094
B3gnt3	6.06928	5.51651	1.4669	0.0389418
Dnajc10	6.87307	6.32167	1.4655	0.0318257
Pank1	5.18357	4.63566	1.46197	0.0351567
Phtf1	6.12074	5.57393	1.46086	0.0452822
Atp6v0e2	3.93104	3.38476	1.46031	0.0346064
Yeats4	7.64215	7.09603	1.46015	0.0348206
Ndufb3	7.18491	6.641	1.45792	0.0432102
Rasgrp3	4.32097	3.77878	1.45619	0.0415793
Ncoa7	6.26512	5.72616	1.45293	0.0347372
Afg3l1	6.19156	5.65271	1.45281	0.0194846
Kpna3	7.92225	7.38349	1.45273	0.0224342
Vmn1r7	4.50716	3.96923	1.45189	0.0421149
Mrpl41	6.44361	5.90743	1.45013	0.0133834
Mrpl19	6.73007	6.19555	1.44845	0.00985518
Flot2	6.54955	6.01529	1.4482	0.0240172
Cycs	9.2999	8.76711	1.44672	0.00759395
Atp5k	7.53527	7.00396	1.44524	0.0420091
Psme2	6.998	6.46704	1.44489	0.00510227
Ramp1	7.94342	7.41325	1.4441	0.0275362
Atox1	8.43834	7.90865	1.44362	0.00688196
Arhgef33	4.1628	3.63486	1.44187	0.0404727
Scn11a	3.62435	3.09737	1.44091	0.0146141
Tns4	4.77962	4.25265	1.4409	0.0217022
Tsga10	3.62268	3.09945	1.43717	0.0291369
Gas7	5.59065	5.06799	1.4366	0.0294968
Coq7	5.52133	4.99948	1.43579	0.0444179
Coasy	5.49218	4.97676	1.42942	0.00348239
Tubg2	4.16707	3.65237	1.4287	0.0405864
Brip1	3.43273	2.91835	1.42838	0.0309324
Pcmt1	7.27345	6.76088	1.42658	0.0331106
Cln3	8.15066	7.63815	1.42653	0.00916093
Bmp6	4.56964	4.06029	1.42341	0.0191681
Mlst8	6.4193	5.91242	1.42097	0.0366919
Isyna1	6.85453	6.34993	1.41873	0.0456104
Tomm5	8.16473	7.6605	1.41837	0.0164198
Ndrg1	5.40121	4.89709	1.41826	0.0328471
Nlk	8.08534	7.59052	1.40914	0.0294188
Chid1	5.45173	4.95728	1.40878	0.0417759
Ifngr1	9.71087	9.2169	1.40831	0.0272774
Mfn2	5.60039	5.10747	1.40729	0.0208171
Tesc	6.63694	6.1479	1.40351	0.045118
Gp1bb	4.5926	4.10507	1.40204	0.0403366
Nat6	6.47608	5.98901	1.4016	0.0345972
Glmn	4.69051	4.20901	1.39619	0.0372731
Prkar2b	3.26395	2.78441	1.3943	0.0381069
Ndufb9	9.21058	8.73269	1.3927	0.044606
Slc20a1	6.83142	6.35464	1.39163	0.0431854
Vdac2	6.38022	5.90369	1.39139	0.031337
Pax1	4.35764	3.88233	1.39021	0.0438338
Rxrg	4.80534	4.33079	1.38949	0.028856
Olfr5	2.87475	2.40023	1.38945	0.00152109
Utf1	5.48707	5.0136	1.38844	0.0246549
Mrpl17	7.09329	6.62198	1.38637	0.0229239
Epas1	7.51548	7.04508	1.38549	0.034474
Sra1	7.6813	7.21239	1.38406	0.0213731
Prmt6	5.38824	4.92013	1.3833	0.02351
Itgb7	8.85865	8.3915	1.38238	0.0292331
Kitl	3.73797	3.27267	1.3806	0.0499579
Ctsl	6.00174	5.53721	1.37987	0.0469393
Rbpj	5.33587	4.87156	1.37966	0.0388973
Aurka	5.47994	5.01572	1.37957	0.0420251
Rpgrip1l	5.19527	4.73119	1.37943	2.6532e-05
Ephb2	3.68985	3.2317	1.37378	0.0261299
Pycard	7.71285	7.25694	1.37165	0.0203799
Echs1	6.96921	6.51361	1.37135	0.0264504
Taf11	5.03682	4.58178	1.37082	0.0272326
Lsm7	8.28181	7.82814	1.36952	0.0147704
Tm9sf1	5.29723	4.84499	1.36817	0.0324623
Vps29	8.1447	7.69352	1.36716	0.00951531
Vimp	7.64507	7.19399	1.36706	0.0411571
Dnajc2	6.72459	6.27697	1.36379	0.00901472
Ky	4.46014	4.01412	1.36228	0.0330608
Aga	7.46493	7.01972	1.36152	0.0488454
Prmt10	6.15498	5.71154	1.35984	0.0436059
Hmgcr	5.81919	5.37628	1.35934	0.0190514
Chdh	6.05062	5.60925	1.3579	0.0368882
Hpgd	5.08549	4.64889	1.35342	0.0250372
Xpo5	6.73963	6.3038	1.35268	0.0286908
Mafb	4.44214	4.00751	1.35156	0.0364579
Pkp3	6.42444	5.99032	1.35109	0.0235939
Tomm7	7.35604	6.92254	1.35051	0.00560287
Uqcr10	5.85921	5.42583	1.35039	0.0225186
Pck2	5.90607	5.47377	1.34939	0.0470996
Terf2ip	6.05558	5.63037	1.34276	0.00833961
Golga7	7.2368	6.81175	1.34262	0.0310346
Camk2b	4.93263	4.50814	1.3421	0.0445265
Ell	6.77021	6.34726	1.34066	0.0181928
Snx3	8.70362	8.28077	1.34058	0.0341727
Nmi	7.76273	7.33988	1.34057	0.0454626
Mrpl24	9.96966	9.54748	1.33996	0.0101528
Pus1	5.90905	5.48713	1.33971	0.0358451
Pla2g16	6.46319	6.04176	1.33925	0.00588431
Tlr1	8.41496	7.99455	1.33831	0.0335062
Mylk	4.20076	3.78036	1.33829	0.0307467
Pou2f2	4.6915	4.27322	1.33633	0.0124864
Cdh7	3.72558	3.31108	1.33283	0.00787966
Med17	6.63928	6.2263	1.33144	0.0389345
Osbpl5	5.62976	5.21704	1.33119	0.0151308
Fgfr4	4.35196	3.94247	1.32822	0.0201155
Ywhaq	7.30775	6.90085	1.32583	0.0411433
Cars	6.0555	5.6494	1.32509	0.0240009
Prg3	4.06212	3.65615	1.32498	0.0475454
Csde1	8.89568	8.48982	1.32488	0.0463271
Slc32a1	4.43445	4.03006	1.32353	0.0491605
Endog	6.06252	5.66137	1.32056	0.0212069
Cetn3	8.74174	8.34148	1.31975	0.0181986
Fbl	9.33028	8.93093	1.31891	0.0420628
Mrps17	6.99951	6.60152	1.31767	0.00511014
Psmb10	9.53854	9.14147	1.31683	0.0155075
Vangl1	4.04139	3.64482	1.31637	0.0449872
Ssu72	8.3643	7.96785	1.31627	0.00384358
Tchh	2.45582	2.06035	1.31537	0.0253254
Galm	7.17729	6.78234	1.31489	0.0216589
Ttll8	4.47986	4.08553	1.31434	0.0477964
Rax	4.17782	3.78352	1.31431	0.00957026
Mmp16	4.41265	4.02044	1.3124	0.0367805
Uba7	8.37064	7.97907	1.31182	0.00957428
Cstb	8.11175	7.72032	1.3117	0.0487527
Hoxd12	3.97841	3.58784	1.31091	0.020294
Eaf1	6.4801	6.08973	1.31073	0.00702129
Suv39h1	6.0987	5.71096	1.30834	0.0394023
Chic2	7.89036	7.50265	1.30832	0.0180802
Adprh	7.29513	6.90913	1.30677	0.0427827
Rexo2	10.1261	9.74249	1.30459	0.0134244
Satb2	4.6914	4.30825	1.30419	0.0357419
Cggbp1	7.49318	7.1101	1.30413	0.0381765
Zadh2	5.32339	4.9408	1.30368	0.0023097
Hibch	5.508	5.12725	1.30202	0.0296432
Slc25a43	3.77212	3.39169	1.30172	0.0234
Clpx	6.36434	5.98728	1.2987	0.00986041
Hs3st3b1	6.23573	5.85947	1.29797	0.0460103
Syne1	7.11112	6.73533	1.29755	0.0147888
Parp1	6.54458	6.16948	1.29693	0.0100953
Casp9	5.68249	5.30886	1.29561	0.0456745
Chmp5	8.57597	8.20297	1.29505	0.0386727
Pex16	7.46546	7.09321	1.29437	0.0184139
Emg1	8.84567	8.47871	1.28963	0.0336536
Wbp4	7.44606	7.07941	1.28935	0.02725
Hgfac	5.78569	5.4207	1.28787	0.0398736
Dctn6	8.92213	8.55752	1.28753	0.0246728
Dusp22	5.06129	4.69701	1.28724	0.0169765
Clstn1	5.86891	5.50747	1.28471	0.031811
Uck2	8.31562	7.95461	1.28432	0.0499286
Zfp445	7.25345	6.89606	1.2811	0.0221267
Hpn	6.26154	5.90445	1.28084	0.0165389
Atp1a1	9.37235	9.01765	1.27872	0.0440026
Rcan2	4.13542	3.78241	1.27723	0.0448182
Fgd1	5.04588	4.69326	1.27688	0.0260821
Pcdhb11	3.51274	3.16078	1.2763	0.0458634
Mrps9	6.54512	6.19431	1.27528	0.0300404
Acp1	6.76152	6.41421	1.27218	0.0421969
Fbxl12	6.66887	6.32336	1.2706	0.0477593
Fermt3	7.71865	7.37332	1.27044	0.010846
Smoc1	5.37503	5.03006	1.27013	0.0142448
Sigirr	7.19759	6.85823	1.2652	0.044737
Ap1g2	6.9401	6.60191	1.26417	0.0496193
Cat	8.83526	8.49847	1.26295	0.0476428
Lrrc47	5.45301	5.11932	1.26024	0.0296908
Rpl32	8.79261	8.45969	1.25956	0.041668
Polq	4.02428	3.69195	1.25905	0.0124151
Mink1	6.80406	6.47352	1.25748	0.0453501
Rap2a	7.50718	7.18225	1.25261	0.0138813
Creb3l4	4.18377	3.85967	1.25188	0.0426064
Sft2d3	4.37644	4.05256	1.25169	0.0498071
Abcb9	6.2404	5.91717	1.25113	0.0205466
Sat1	7.20492	6.88667	1.24681	0.0083422
Capn2	8.16499	7.84685	1.24673	0.0222636
Txndc9	5.30828	4.99096	1.24601	0.0364926
S1pr2	6.51236	6.19557	1.24556	0.0352144
Inf2	6.93423	6.61806	1.24502	0.0463882
Shfm1	9.86596	9.55138	1.24366	0.0458898
Aldh16a1	5.75849	5.44442	1.24321	0.0397324
Scel	2.66447	2.35074	1.24292	0.0265321
Vezf1	9.18781	8.87484	1.24226	0.00954256
Oxtr	4.65134	4.33974	1.24109	0.032198
Nek11	4.74052	4.42972	1.24039	0.0253267
Blvrb	5.20846	4.90106	1.23748	0.0433094
Eif3c	8.27581	7.96917	1.23682	0.0497756
Gpr171	9.71463	9.40994	1.23515	0.0150342
Mpdz	4.41506	4.11211	1.23366	0.0210069
Olfr476	2.94098	2.63813	1.23358	0.0493081
Slco3a1	7.44398	7.1412	1.23352	0.0437165
Tfap2b	3.66754	3.36658	1.23196	0.00697065
Pvrl4	4.63114	4.33073	1.2315	0.023059
Vezt	5.54885	5.25211	1.22837	0.0307535
Cd84	8.98028	8.68649	1.22585	0.00947387
Mpp6	6.31028	6.0168	1.22559	0.00801847
Ndufa9	8.85918	8.56598	1.22536	0.0224818
Nme1	9.2742	8.983	1.22365	0.0419723
Ramp3	6.80376	6.51297	1.22331	0.0448493
Zfp672	5.93719	5.64819	1.2218	0.0222786
Atf6b	7.27548	6.98771	1.22075	0.0240862
Hsd17b10	7.12328	6.83646	1.21994	0.0195005
Churc1	8.70332	8.41957	1.21736	0.0169726
Arpc5	9.79219	9.50868	1.21715	0.0453152
Evx1	4.19838	3.92276	1.21051	0.0323752
Lgr6	5.35532	5.0818	1.20876	0.0055454
Fgl2	8.38376	8.11056	1.20849	0.0349787
Cdc42se1	7.05797	6.78503	1.20826	0.0411386
Uqcr11	7.17478	6.9043	1.2062	0.0166051
Diras1	5.33901	5.06859	1.20616	0.0227578
Prl7d1	2.06111	1.79268	1.2045	0.045078
Ebp	8.69764	8.42992	1.20391	0.0443448
Ndufs2	8.08469	7.82087	1.20065	0.0331729
Akap5	5.29124	5.02939	1.19901	0.0035028
Bcl2l2	5.46854	5.20878	1.19728	0.0150814
Rps20	5.44672	5.18797	1.19644	0.00363447
Vim	9.50131	9.24469	1.19467	0.0444251
Sf3a3	7.45275	7.19675	1.19416	0.0472933
Mfsd7a	4.98099	4.72546	1.19378	0.0420521
Mrps5	6.31067	6.05833	1.19114	0.0461166
Krtcap2	7.03002	6.78168	1.18784	0.0339747
Tbc1d14	5.21671	4.96916	1.18719	0.0262147
Arpp19	6.10074	5.85628	1.18465	0.036253
Eprs	7.86719	7.62351	1.184	0.0454295
Tpo	5.18687	4.94524	1.18233	0.00652344
Atp6v1g1	7.60165	7.36329	1.17965	0.0364858
Nedd8	9.61148	9.3734	1.17942	0.0175366
Pcdhb9	2.24809	2.01099	1.17862	0.0337833
Pnliprp1	3.66417	3.42773	1.17808	0.00730134
Fkbp8	7.81744	7.58158	1.17761	0.00813982
Olfr181	1.86224	1.62664	1.17739	0.0402305
Jph2	4.15681	3.92186	1.17687	0.0434016
Utp3	7.59068	7.35754	1.1754	0.0161603
Samd8	6.45948	6.22635	1.17538	0.0412216
Bag5	5.73266	5.50108	1.17412	0.0201822
Ywhaz	7.24892	7.02054	1.17152	0.0325603
Ndufa7	6.49165	6.26398	1.17094	0.0463302
Rps2	5.84927	5.62298	1.16982	0.042351
Cyb5rl	5.10731	4.88154	1.1694	0.019172
Gpx1	8.76852	8.54524	1.16738	0.0146679
Dedd2	6.21773	5.99462	1.16724	0.0242767
Polr2e	8.80983	8.58696	1.16706	0.0431298
Onecut3	5.83359	5.61265	1.16549	0.00174622
Ubn1	6.60865	6.38793	1.16531	0.0423936
Mrps15	7.25637	7.03619	1.16488	0.0402541
Stard5	5.70474	5.48679	1.16308	0.0443575
Adm2	4.46432	4.2488	1.16113	0.0343712
Fkbp3	10.2732	10.0601	1.15912	0.025375
Dhh	4.8103	4.59949	1.15734	0.025094
Unc13d	6.15691	5.94629	1.15718	0.0427995
Pak2	8.12423	7.91527	1.15585	0.0146198
Eif3k	9.02916	8.82023	1.15583	0.0462814
Cep250	5.3063	5.0989	1.15461	0.0328222
Rabep2	6.14354	5.93956	1.15187	0.0412725
Capns1	10.1193	9.9206	1.14768	0.0383887
Rplp1	13.2307	13.039	1.14208	0.0227857
Cd37	8.34188	8.15556	1.13786	0.0179517
Pusl1	6.16258	5.9775	1.13688	0.0141449
Camk2n2	3.6439	3.45921	1.13657	0.0413592
Eif5a	7.48022	7.29987	1.13316	0.0269873
Slc13a5	3.98947	3.81257	1.13045	0.00578508
Klre1	3.0522	2.87823	1.12816	0.0209743
Lcat	5.05593	4.88221	1.12796	0.0126354
Tbx19	4.54888	4.37722	1.12635	0.0119306
Btg1	8.50215	8.33347	1.12402	0.0266049
Gnb1	9.78331	9.61706	1.12214	0.046844
Gpr124	5.60275	5.43769	1.12121	0.044902
Podxl2	4.47126	4.31171	1.11694	0.0472696
Rps3	11.2089	11.0497	1.11665	0.0449498
Prdx5	10.2203	10.0645	1.11408	0.0443746
Atp5g2	8.78527	8.6388	1.10686	0.025391
Arid3a	5.11142	4.97205	1.10143	0.0266879
Cbr1	5.54517	5.4068	1.10066	0.0331577
Ephx1	5.99848	5.86088	1.10007	0.0190947
Stab1	6.00622	5.87109	1.09819	0.0110973
Ltbp2	4.54039	4.40624	1.09745	0.0341762
Psmb1	10.456	10.3224	1.09706	0.0268907
Ctla4	3.74308	3.61191	1.09518	0.0363305
Zic1	3.80465	3.68325	1.08779	0.0330954
Itm2b	12.4997	12.3813	1.08554	0.0344031
Rps12	11.4113	11.2935	1.08505	0.305251
Rps9	11.2539	11.1524	1.07291	0.00658424
Cnbp	9.98851	9.88992	1.07072	0.0217593
Ndufb10	8.25694	8.15972	1.06971	0.0463413
Inpp5k	8.64368	8.57281	1.05035	0.803226
Metrn	5.92294	5.91109	1.00825	0.954058
